# Supplementary material for: The Identification and Heterologous Expression of the Biosynthetic Gene Cluster Encoding the Antibiotic and Anticancer Agent Marinomycin
Source: Biomolecules. 2024 Jan 16;14(1):117. doi: 10.3390/biom14010117 (PMC10813093; doi:10.3390/biom14010117)
Supplement: Supplementary file 1 [file biomolecules-14-00117-s001.zip]

Archive with 1 entries (1 files):
- biomolecules-2784685-supplementary.pdf
